# Supplementary material for: Purine Catabolism Shows a Dampened Circadian Rhythmicity in a High-fat Diet-Induced Mouse Model of Obesity
Source: Molecules. 2019 Dec 10;24(24):4524. doi: 10.3390/molecules24244524 (PMC6943701; doi:10.3390/molecules24244524)
Supplement: Supplementary file 1 [file molecules-24-04524-s001.zip]

Archive with 5 entries (5 files):
- Supplementary Figure S5.tif
- Supplementary Figure S1.tif
- Supplementary Figure S2.tif
- Supplementary Figure S3.tif
- Supplementary Figure S4.tif
